# Supplementary material for: A split intein and split luciferase-coupled system for detecting protein-protein interactions
Source: Mol Syst Biol. 2024 Dec 12;21(2):1. doi: 10.1038/s44320-024-00081-2 (PMC11791039; doi:10.1038/s44320-024-00081-2)
Supplement: Supplementary file 3 — Source data Fig. 1 [file 44320_2024_81_MOESM3_ESM.zip]

Archive with 3 entries (2 files):
- SourceDataFig1/
- SourceDataFig1/SourceDataFig1B.xlsx
- SourceDataFig1/SourceDataFig1D.xlsx
