# Supplementary material for: A split intein and split luciferase-coupled system for detecting protein-protein interactions
Source: Mol Syst Biol. 2024 Dec 12;21(2):1. doi: 10.1038/s44320-024-00081-2 (PMC11791039; doi:10.1038/s44320-024-00081-2)
Supplement: Supplementary file 3 — Source data Fig. 1 [file 44320_2024_81_MOESM3_ESM.zip › SourceDataFig1/SourceDataFig1B.xlsx]

## Sheet: Fig1B
Data for Fig. 1B
conc (nM)	β9-GC2				β10-GC2				β10-β9-GC2
	replicate 1	replicate 2	replicate 3	replicate 4	replicate 1	replicate 2	replicate 3	replicate 4	replicate 1	replicate 2	replicate 3	replicate 4
333.333	1049	1133	1225	1190	534	1433	624	1512	657962	698096	651860	623932
111.111	507	606	491	697	570	1585	588	1480	627777	665585	627903	635417
37.037	273	415	252	400	566	1452	525	1170	538245	561584	553635	557399
12.3457	187	245	163	235	421	1020	347	774	356301	359443	339861	342373
4.11523	115	155	88	153	238	545	194	428	153566	153917	147243	147333
1.37174	103	108	90	95	135	289	103	266	54550	46777	47909	46868
0.457247	1099	1281	1631	1541	1339	1376	1318	1259	21936	23940	26258	29889
0.152416	529	636	769	773	704	688	705	633	7669	8618	9701	10897
