# Supplementary material for: A split intein and split luciferase-coupled system for detecting protein-protein interactions
Source: Mol Syst Biol. 2024 Dec 12;21(2):1. doi: 10.1038/s44320-024-00081-2 (PMC11791039; doi:10.1038/s44320-024-00081-2)
Supplement: Supplementary file 3 — Source data Fig. 1 [file 44320_2024_81_MOESM3_ESM.zip › SourceDataFig1/SourceDataFig1D.xlsx]

## Sheet: Fig1D
Data for Fig. 1D
Rapa (uM)	NanoBiT				SIMPL2
	expt 1	expt 2	expt 3	expt 4	expt 1	expt 2	expt 3	expt 4
1.88e-06	0.187322	1.28084	0.964868	0.222097	0.165564	0.91178	0.247575	0.359957
5.65e-06	0.391772	1.39348	0.856826	0.227056	0.68168	0.878976	0.275252	0.372394
1.69e-05	0.242954	1.49307	1.0582	0.278934	0.577457	1.09832	0.358447	0.505887
5.08e-05	0.470158	1.3342	1.1809	0.355855	1.16376	1.51556	0.326291	0.440253
0.000152	1.20606	2.59159	1.63083	0.755868	1.33404	2.30294	0.68622	0.77329
0.000457	4.30113	8.16922	3.74283	1.63967	4.98307	5.4095	2.15721	2.18252
0.001372	12.3888	19.9677	9.55984	8.00469	15.0764	17.1225	11.5084	7.73247
0.004115	43.0075	49.8338	39.8143	26.5473	47.8958	45.8282	46.7693	41.1245
0.012346	71.6941	97.1138	73.3223	60.1111	59.5369	72.5836	80.3205	75.3722
0.037037	98.7034	104.835	107.555	86.8025	84.8088	98.4637	120.48	94.9462
0.111111	98.0138	85.7365	105.867	81.894	73.556	88.7889	90.3886	92.8218
0.333333	102.818	83.4071	80.4272	114.561	97.7898	102.816	106.133	97.0409
1	95.0191	104.766	93.7327	91.3484	104.171	101.443	85.3933	107.112
