# Supplementary material for: A split intein and split luciferase-coupled system for detecting protein-protein interactions
Source: Mol Syst Biol. 2024 Dec 12;21(2):1. doi: 10.1038/s44320-024-00081-2 (PMC11791039; doi:10.1038/s44320-024-00081-2)
Supplement: Supplementary file 4 — Source data Fig. 2 [file 44320_2024_81_MOESM4_ESM.zip]

Archive with 7 entries (6 files):
- SourceDataFig2/
- SourceDataFig2/SourceDataFig2A_B.xlsx
- SourceDataFig2/SourceDataFig2C.xlsx
- SourceDataFig2/SourceDataFig2D_E.xlsx
- SourceDataFig2/SourceDataFig2F.xlsx
- SourceDataFig2/SourceDataFig2G_H.xlsx
- SourceDataFig2/SourceDataFig2I.xlsx
