# Supplementary material for: A split intein and split luciferase-coupled system for detecting protein-protein interactions
Source: Mol Syst Biol. 2024 Dec 12;21(2):1. doi: 10.1038/s44320-024-00081-2 (PMC11791039; doi:10.1038/s44320-024-00081-2)
Supplement: Supplementary file 4 — Source data Fig. 2 [file 44320_2024_81_MOESM4_ESM.zip › SourceDataFig2/SourceDataFig2A_B.xlsx]

## Sheet: Source Data Fig.2A_B
Data for Fig. 2A_B
PRS			RRS
Protein B	Protein P	SIMPL2 signal (log)	Protein B	Protein P	SIMPL2 signal (log)
AKT1	PDPK1	4.33463	AKT1	PEX19	3.69274
ARF1	ARFIP2	4.15324	ARF1	SKP2	2.73298
ATF3	DDIT3	2.86707	ATF3	LMNB1	2.49647
BAD	BCL2L1	4.42191	B2M	PEX16	1.94297
BAK1	BCL2L1	3.57614	B2M	RAD23A	3.03576
BDNF	NTF5/NTF4	2.38946	B2M	TP53	2.27784
CASP2	CRADD	2.51551	BAD	DCP1A	2.65103
CBLB	GRB2	2.84708	BAK1	RAP1A	1.70423
CDK2	CKS1B	5.12408	BDNF	MAD1L1	2.16336
CEBPG	FOS	2.91514	BDNF	MCM5	1.95983
CGA	CGB5	2.63137	CASP2	VAV1	1.98574
DDIT3	FOS	2.8758	CBLB	BCL2L1	2.09637
DR1	DRAP1	4.87898	CD2	GTF2F2	2.08579
ERBB3	NRG1	2.96237	CD2	HGS	3.38094
FANCA	FANCC	2.42893	CDK2	DDIT3	2.71043
FANCA	FANCG	2.37618	CDKN1A	PEX11B	1.97835
FEN1	PCNA	4.93568	CDKN1B	DRAP1	3.62008
GADD45A	PCNA	3.33932	CEBPG	ARHGAP1	3.22343
GRB2	LAT	3.02427	CEBPG	CASP9	1.77855
GRB2	VAV1	3.03846	CGA	MCM3	2.03815
GTF2F1	GTF2F2	5.17502	CGA	NCBP2	2.31592
HBA2	HBB	4.12487	CRK	UBE2I	4.54721
HDAC1	ZBTB16	3.05177	CXCL1	MAP2K5	2.18718
HIF1A	TP53	2.0636	CXCL1	ORC4/ORC4L	2.36384
IFIT1	EIF3E/EIF3S6	2.13069	CXCL1	SMAD4	2.92929
IGF2	IGFBP4	2.48462	DDIT3	NRG1	2.07085
JUNB	BATF	3.99237	DR1	NTF5/NTF4	2.24564
LCP2	GRAP2	3.26786	ERBB3	DDIT3	1.86613
LCP2	NCK1	4.09199	ERBB3	PCNA	2.894
LMNA	LMNB1	4.1514	FEN1	GRAP2	2.71565
LMNA	RB1	2.68443	FGF1	NCK1	4.46381
LSM3	LSM2	4.73654	FGF1	RB1	3.99082
MAD2L1	MAD1L1	2.82606	GADD45A	FRS2	2.58536
MAFG	NFE2L1	2.68024	GADD45A	PDPK1	3.39479
MCM2	MCM3	3.13844	GRAP2	NFE2L1	2.12573
MCM2	MCM5	2.84957	GRB2	PEX3	2.4876
NCBP1	NCBP2	5.05152	GTF2F1	NOD1/CARD4	2.71362
NF2	HGS	3.10912	HBA2	CKS1B	2.25374
NR3C1	HSP90AA1/HSPCA	3.57373	HDAC1	LAT	2.63937
ORC2L	MCM10	2.51559	HDAC1	PPP3R1	2.79152
ORC2L	ORC4/ORC4L	2.63648	HIF1A	ARFIP2	1.52104
PDE4D	RACK1/GNB2L1	3.0311	IFIT1	RELA	1.70182
PEX14	PEX19	4.50044	IGF2	ARFIP2	2.21541
PEX19	PEX11B	3.70983	IGF2	HSP90AA1/HSPCA	2.34651
PEX19	PEX16	4.4216	LCP2	CRADD	3.17216
PEX19	PEX3	4.33764	LGALS3	LSM2	2.81785
PPP3CA	PPP3R1	3.76391	LMNA	PEX3	2.34144
PSMD4	RAD23A	3.85676	LSM3	FGFR1	2.1493
RAC1	ARFIP2	3.20708	LSM3	LGALS3BP	1.76157
RCC1/CHC1	RAN	4.08442	MAD2L1	NFE2L1	1.71505
RHOA	ARHGAP1	4.38489	MAD2L1	NTF5/NTF4	2.15467
RIPK2	NOD1/CARD4	2.40435	MAFG	PEX11B	1.76494
SKP1A	BTRC	3.50134	MAFG	TNFRSF10B	2.4962
SKP1A	SKP2	3.14813	MAPK7	PEX16	2.82732
SMAD1	SMAD4	3.35277	NF2	FOS	2.43273
SMAD4	DCP1A	3.71572	NR3C1	RAD23A	2.79681
TP53	UBE2I	3.23924	ORC2L	HBB	2.02625
XIAP/BIRC4	CASP3	2.87206	ORC2L	UBE2I	2.73745
XIAP/BIRC4	CASP7	3.23493	PDE4D	EZR/VIL2	3.27927
XIAP/BIRC4	CASP9	2.0006	PDGFRB	RAN	3.2093
			PEX14	NRG1	3.31057
			PEX19	BATF	4.02278
			PPP3CA	FOS	2.46979
			PRKAR2A	SRC	3.557
			PSMD4	NOD1/CARD4	2.51815
			PSMD4	TCL1A	3.02259
			RAC1	BTRC	2.70642
			RCC1/CHC1	CASP7	3.57038
			RET	NCBP2	2.14369
			RHOA	ZBTB16	2.62225
			RIPK2	IGFBP4	1.91867
			RIPK2	PDGFRB	1.80289
			RPA2	S100A7	3.59443
			S100A1	CASP3	4.26792
			S100A6	RAN	4.05146
			SKP1A	CXCR2/IL8RB	2.36835
			SMAD1	GRB2	3.11579
			SMAD3	CXCR2/IL8RB	2.32322
			SMAD4	LAT	2.23046
			XIAP/BIRC4	ARFIP2	2.5125
