# Supplementary material for: A split intein and split luciferase-coupled system for detecting protein-protein interactions
Source: Mol Syst Biol. 2024 Dec 12;21(2):1. doi: 10.1038/s44320-024-00081-2 (PMC11791039; doi:10.1038/s44320-024-00081-2)
Supplement: Supplementary file 4 — Source data Fig. 2 [file 44320_2024_81_MOESM4_ESM.zip › SourceDataFig2/SourceDataFig2C.xlsx]

## Sheet: Source Data Fig.2C
Data for Fig. 2C
PRS				RRS
Protein B	Protein P	SIMPL2 signal (log)	SB x P (log)	Protein B	Protein P	SIMPL2 signal (log)	SB x P (log)
AKT1	PDPK1	4.33463	7.57138	AKT1	PEX19	3.69274	6.8725
ARF1	ARFIP2	4.15324	6.5064	ARF1	SKP2	2.73298	5.35886
ATF3	DDIT3	2.86707	3.70073	ATF3	LMNB1	2.49647	4.54914
BAD	BCL2L1	4.42191	6.22701	B2M	PEX16	1.94297	4.97352
BAK1	BCL2L1	3.57614	5.06222	B2M	RAD23A	3.03576	5.9558
BDNF	NTF5/NTF4	2.38946	3.91908	B2M	TP53	2.27784	4.94976
CASP2	CRADD	2.51551	4.67947	BAD	DCP1A	2.65103	5.97741
CBLB	GRB2	2.84708	5.59785	BAK1	RAP1A	1.70423	4.88869
CDK2	CKS1B	5.12408	6.23739	BDNF	MAD1L1	2.16336	3.86266
CEBPG	FOS	2.91514	4.63066	BDNF	MCM5	1.95983	4.33186
CGA	CGB5	2.63137	5.1253	CASP2	VAV1	1.98574	5.0376
DDIT3	FOS	2.8758	4.16352	CBLB	BCL2L1	2.09637	5.17013
DR1	DRAP1	4.87898	5.52394	CD2	GTF2F2	2.08579	5.03472
ERBB3	NRG1	2.96237	5.28404	CD2	HGS	3.38094	6.12526
FANCA	FANCC	2.42893	4.39048	CDK2	DDIT3	2.71043	5.30912
FANCA	FANCG	2.37618	4.09322	CDKN1A	PEX11B	1.97835	4.75139
FEN1	PCNA	4.93568	7.62312	CDKN1B	DRAP1	3.62008	6.99118
GADD45A	PCNA	3.33932	6.26988	CEBPG	ARHGAP1	3.22343	6.49835
GRB2	LAT	3.02427	6.19248	CEBPG	CASP9	1.77855	4.3249
GRB2	VAV1	3.03846	6.33214	CGA	MCM3	2.03815	4.71058
GTF2F1	GTF2F2	5.17502	5.60594	CGA	NCBP2	2.31592	4.93998
HBA2	HBB	4.12487	3.95546	CRK	UBE2I	4.54721	7.60135
HDAC1	ZBTB16	3.05177	5.64351	CXCL1	MAP2K5	2.18718	4.27562
HIF1A	TP53	2.0636	4.07329	CXCL1	ORC4/ORC4L	2.36384	4.41048
IFIT1	EIF3E/EIF3S6	2.13069	4.23618	CXCL1	SMAD4	2.92929	6.0618
IGF2	IGFBP4	2.48462	4.22583	DDIT3	NRG1	2.07085	4.80895
JUNB	BATF	3.99237	5.2613	DR1	NTF5/NTF4	2.24564	4.82089
LCP2	GRAP2	3.26786	5.28946	ERBB3	DDIT3	1.86613	4.02559
LCP2	NCK1	4.09199	6.69483	ERBB3	PCNA	2.894	6.15895
LMNA	LMNB1	4.1514	4.97682	FEN1	GRAP2	2.71565	5.73044
LMNA	RB1	2.68443	5.22059	FGF1	NCK1	4.46381	7.62035
LSM3	LSM2	4.73654	4.55272	FGF1	RB1	3.99082	7.06648
MAD2L1	MAD1L1	2.82606	4.42285	GADD45A	FRS2	2.58536	4.67042
MAFG	NFE2L1	2.68024	3.96423	GADD45A	PDPK1	3.39479	6.546
MCM2	MCM3	3.13844	5.39103	GRAP2	NFE2L1	2.12573	4.83735
MCM2	MCM5	2.84957	5.67999	GRB2	PEX3	2.4876	5.69017
NCBP1	NCBP2	5.05152	5.02742	GTF2F1	NOD1/CARD4	2.71362	5.92668
NF2	HGS	3.10912	5.7041	HBA2	CKS1B	2.25374	4.7695
NR3C1	HSP90AA1/HSPCA	3.57373	5.71024	HDAC1	LAT	2.63937	5.61784
ORC2L	MCM10	2.51559	4.4741	HDAC1	PPP3R1	2.79152	5.60471
ORC2L	ORC4/ORC4L	2.63648	4.24727	HIF1A	ARFIP2	1.52104	4.80179
PDE4D	RACK1/GNB2L1	3.0311	5.137	IFIT1	RELA	1.70182	3.86305
PEX14	PEX19	4.50044	6.32443	IGF2	ARFIP2	2.21541	5.28933
PEX19	PEX11B	3.70983	6.07542	IGF2	HSP90AA1/HSPCA	2.34651	5.43644
PEX19	PEX16	4.4216	6.22516	LCP2	CRADD	3.17216	5.5341
PEX19	PEX3	4.33764	5.71423	LGALS3	LSM2	2.81785	5.43001
PPP3CA	PPP3R1	3.76391	4.90609	LMNA	PEX3	2.34144	4.32989
PSMD4	RAD23A	3.85676	6.25164	LSM3	FGFR1	2.1493	4.31653
RAC1	ARFIP2	3.20708	5.72115	LSM3	LGALS3BP	1.76157	3.87884
RCC1/CHC1	RAN	4.08442	6.38404	MAD2L1	NFE2L1	1.71505	4.10559
RHOA	ARHGAP1	4.38489	7.04026	MAD2L1	NTF5/NTF4	2.15467	4.47927
RIPK2	NOD1/CARD4	2.40435	4.51565	MAFG	PEX11B	1.76494	4.47642
SKP1A	BTRC	3.50134	5.37957	MAFG	TNFRSF10B	2.4962	4.49759
SKP1A	SKP2	3.14813	5.15333	MAPK7	PEX16	2.82732	6.07885
SMAD1	SMAD4	3.35277	6.80016	NF2	FOS	2.43273	4.67854
SMAD4	DCP1A	3.71572	5.47348	NR3C1	RAD23A	2.79681	5.84066
TP53	UBE2I	3.23924	6.04511	ORC2L	HBB	2.02625	3.99432
XIAP/BIRC4	CASP3	2.87206	5.89173	ORC2L	UBE2I	2.73745	5.92754
XIAP/BIRC4	CASP7	3.23493	6.34161	PDE4D	EZR/VIL2	3.27927	6.44986
XIAP/BIRC4	CASP9	2.0006	4.26844	PDGFRB	RAN	3.2093	5.86764
				PEX14	NRG1	3.31057	5.87228
				PEX19	BATF	4.02278	6.87472
				PPP3CA	FOS	2.46979	4.82845
				PRKAR2A	SRC	3.557	6.21313
				PSMD4	NOD1/CARD4	2.51815	5.42574
				PSMD4	TCL1A	3.02259	5.89129
				RAC1	BTRC	2.70642	4.79985
				RCC1/CHC1	CASP7	3.57038	7.11144
				RET	NCBP2	2.14369	4.15618
				RHOA	ZBTB16	2.62225	5.28902
				RIPK2	IGFBP4	1.91867	4.00052
				RIPK2	PDGFRB	1.80289	4.14315
				RPA2	S100A7	3.59443	6.28611
				S100A1	CASP3	4.26792	6.86292
				S100A6	RAN	4.05146	6.82193
				SKP1A	CXCR2/IL8RB	2.36835	5.42296
				SMAD1	GRB2	3.11579	6.37775
				SMAD3	CXCR2/IL8RB	2.32322	5.33565
				SMAD4	LAT	2.23046	5.2585
				XIAP/BIRC4	ARFIP2	2.5125	5.37833
