# Supplementary material for: A split intein and split luciferase-coupled system for detecting protein-protein interactions
Source: Mol Syst Biol. 2024 Dec 12;21(2):1. doi: 10.1038/s44320-024-00081-2 (PMC11791039; doi:10.1038/s44320-024-00081-2)
Supplement: Supplementary file 4 — Source data Fig. 2 [file 44320_2024_81_MOESM4_ESM.zip › SourceDataFig2/SourceDataFig2D_E.xlsx]

## Sheet: Source Data Fig.2D_E
Data for Fig. 2D_E
PRS			RRS
Protein B	Protein P	SIMPL2 signal (Normalized)	Protein B	Protein P	SIMPL2 signal (Normalized)
AKT1	PDPK1	-3.23675	AKT1	PEX19	-3.17975
ARF1	ARFIP2	-2.35316	ARF1	SKP2	-2.62588
ATF3	DDIT3	-0.833666	ATF3	LMNB1	-2.05267
BAD	BCL2L1	-1.80511	B2M	PEX16	-3.03055
BAK1	BCL2L1	-1.48608	B2M	RAD23A	-2.92004
BDNF	NTF5/NTF4	-1.52963	B2M	TP53	-2.67192
CASP2	CRADD	-2.16396	BAD	DCP1A	-3.32639
CBLB	GRB2	-2.75077	BAK1	RAP1A	-3.18446
CDK2	CKS1B	-1.11331	BDNF	MAD1L1	-1.6993
CEBPG	FOS	-1.71552	BDNF	MCM5	-2.37203
CGA	CGB5	-2.49394	CASP2	VAV1	-3.05186
DDIT3	FOS	-1.28771	CBLB	BCL2L1	-3.07376
DR1	DRAP1	-0.644952	CD2	GTF2F2	-2.94894
ERBB3	NRG1	-2.32167	CD2	HGS	-2.74433
FANCA	FANCC	-1.96155	CDK2	DDIT3	-2.59869
FANCA	FANCG	-1.71704	CDKN1A	PEX11B	-2.77304
FEN1	PCNA	-2.68744	CDKN1B	DRAP1	-3.3711
GADD45A	PCNA	-2.93056	CEBPG	ARHGAP1	-3.27492
GRB2	LAT	-3.16821	CEBPG	CASP9	-2.54635
GRB2	VAV1	-3.29368	CGA	MCM3	-2.67242
GTF2F1	GTF2F2	-0.43092	CGA	NCBP2	-2.62406
HBA2	HBB	0.169412	CRK	UBE2I	-3.05414
HDAC1	ZBTB16	-2.59174	CXCL1	MAP2K5	-2.08844
HIF1A	TP53	-2.00968	CXCL1	ORC4/ORC4L	-2.04665
IFIT1	EIF3E/EIF3S6	-2.10549	CXCL1	SMAD4	-3.13251
IGF2	IGFBP4	-1.74121	DDIT3	NRG1	-2.7381
JUNB	BATF	-1.26893	DR1	NTF5/NTF4	-2.57524
LCP2	GRAP2	-2.0216	ERBB3	DDIT3	-2.15946
LCP2	NCK1	-2.60284	ERBB3	PCNA	-3.26495
LMNA	LMNB1	-0.825424	FEN1	GRAP2	-3.01479
LMNA	RB1	-2.53615	FGF1	NCK1	-3.15654
LSM3	LSM2	0.183815	FGF1	RB1	-3.07566
MAD2L1	MAD1L1	-1.59679	GADD45A	FRS2	-2.08506
MAFG	NFE2L1	-1.284	GADD45A	PDPK1	-3.15121
MCM2	MCM3	-2.25259	GRAP2	NFE2L1	-2.71162
MCM2	MCM5	-2.83042	GRB2	PEX3	-3.20257
NCBP1	NCBP2	0.0240932	GTF2F1	NOD1/CARD4	-3.21305
NF2	HGS	-2.59497	HBA2	CKS1B	-2.51576
NR3C1	HSP90AA1/HSPCA	-2.13651	HDAC1	LAT	-2.97847
ORC2L	MCM10	-1.95851	HDAC1	PPP3R1	-2.81319
ORC2L	ORC4/ORC4L	-1.61079	HIF1A	ARFIP2	-3.28075
PDE4D	RACK1/GNB2L1	-2.1059	IFIT1	RELA	-2.16123
PEX14	PEX19	-1.82399	IGF2	ARFIP2	-3.07392
PEX19	PEX11B	-2.36558	IGF2	HSP90AA1/HSPCA	-3.08994
PEX19	PEX16	-1.80356	LCP2	CRADD	-2.36195
PEX19	PEX3	-1.37659	LGALS3	LSM2	-2.61216
PPP3CA	PPP3R1	-1.14217	LMNA	PEX3	-1.98846
PSMD4	RAD23A	-2.39488	LSM3	FGFR1	-2.16723
RAC1	ARFIP2	-2.51407	LSM3	LGALS3BP	-2.11727
RCC1/CHC1	RAN	-2.29962	MAD2L1	NFE2L1	-2.39054
RHOA	ARHGAP1	-2.65537	MAD2L1	NTF5/NTF4	-2.3246
RIPK2	NOD1/CARD4	-2.1113	MAFG	PEX11B	-2.71148
SKP1A	BTRC	-1.87823	MAFG	TNFRSF10B	-2.00138
SKP1A	SKP2	-2.0052	MAPK7	PEX16	-3.25153
SMAD1	SMAD4	-3.44739	NF2	FOS	-2.24581
SMAD4	DCP1A	-1.75776	NR3C1	RAD23A	-3.04385
TP53	UBE2I	-2.80587	ORC2L	HBB	-1.96807
XIAP/BIRC4	CASP3	-3.01967	ORC2L	UBE2I	-3.19009
XIAP/BIRC4	CASP7	-3.10669	PDE4D	EZR/VIL2	-3.17058
XIAP/BIRC4	CASP9	-2.26784	PDGFRB	RAN	-2.65834
			PEX14	NRG1	-2.56171
			PEX19	BATF	-2.85194
			PPP3CA	FOS	-2.35865
			PRKAR2A	SRC	-2.65613
			PSMD4	NOD1/CARD4	-2.90759
			PSMD4	TCL1A	-2.8687
			RAC1	BTRC	-2.09342
			RCC1/CHC1	CASP7	-3.54106
			RET	NCBP2	-2.01249
			RHOA	ZBTB16	-2.66677
			RIPK2	IGFBP4	-2.08185
			RIPK2	PDGFRB	-2.34025
			RPA2	S100A7	-2.69168
			S100A1	CASP3	-2.595
			S100A6	RAN	-2.77047
			SKP1A	CXCR2/IL8RB	-3.05461
			SMAD1	GRB2	-3.26197
			SMAD3	CXCR2/IL8RB	-3.01243
			SMAD4	LAT	-3.02804
			XIAP/BIRC4	ARFIP2	-2.86583
