# Supplementary material for: A split intein and split luciferase-coupled system for detecting protein-protein interactions
Source: Mol Syst Biol. 2024 Dec 12;21(2):1. doi: 10.1038/s44320-024-00081-2 (PMC11791039; doi:10.1038/s44320-024-00081-2)
Supplement: Supplementary file 4 — Source data Fig. 2 [file 44320_2024_81_MOESM4_ESM.zip › SourceDataFig2/SourceDataFig2F.xlsx]

## Sheet: Source Data Fig.2F
Data for Fig. 2F
PRS				RRS
Protein B	Protein P	SIMPL2 signal (Normalized)	SB x P (log)	Protein B	Protein P	SIMPL2 signal (Normalized)	SB x P (log)
AKT1	PDPK1	-3.23675	7.57138	AKT1	PEX19	-3.17975	6.8725
ARF1	ARFIP2	-2.35316	6.5064	ARF1	SKP2	-2.62588	5.35886
ATF3	DDIT3	-0.833666	3.70073	ATF3	LMNB1	-2.05267	4.54914
BAD	BCL2L1	-1.80511	6.22701	B2M	PEX16	-3.03055	4.97352
BAK1	BCL2L1	-1.48608	5.06222	B2M	RAD23A	-2.92004	5.9558
BDNF	NTF5/NTF4	-1.52963	3.91908	B2M	TP53	-2.67192	4.94976
CASP2	CRADD	-2.16396	4.67947	BAD	DCP1A	-3.32639	5.97741
CBLB	GRB2	-2.75077	5.59785	BAK1	RAP1A	-3.18446	4.88869
CDK2	CKS1B	-1.11331	6.23739	BDNF	MAD1L1	-1.6993	3.86266
CEBPG	FOS	-1.71552	4.63066	BDNF	MCM5	-2.37203	4.33186
CGA	CGB5	-2.49394	5.1253	CASP2	VAV1	-3.05186	5.0376
DDIT3	FOS	-1.28771	4.16352	CBLB	BCL2L1	-3.07376	5.17013
DR1	DRAP1	-0.644952	5.52394	CD2	GTF2F2	-2.94894	5.03472
ERBB3	NRG1	-2.32167	5.28404	CD2	HGS	-2.74433	6.12526
FANCA	FANCC	-1.96155	4.39048	CDK2	DDIT3	-2.59869	5.30912
FANCA	FANCG	-1.71704	4.09322	CDKN1A	PEX11B	-2.77304	4.75139
FEN1	PCNA	-2.68744	7.62312	CDKN1B	DRAP1	-3.3711	6.99118
GADD45A	PCNA	-2.93056	6.26988	CEBPG	ARHGAP1	-3.27492	6.49835
GRB2	LAT	-3.16821	6.19248	CEBPG	CASP9	-2.54635	4.3249
GRB2	VAV1	-3.29368	6.33214	CGA	MCM3	-2.67242	4.71058
GTF2F1	GTF2F2	-0.43092	5.60594	CGA	NCBP2	-2.62406	4.93998
HBA2	HBB	0.169412	3.95546	CRK	UBE2I	-3.05414	7.60135
HDAC1	ZBTB16	-2.59174	5.64351	CXCL1	MAP2K5	-2.08844	4.27562
HIF1A	TP53	-2.00968	4.07329	CXCL1	ORC4/ORC4L	-2.04665	4.41048
IFIT1	EIF3E/EIF3S6	-2.10549	4.23618	CXCL1	SMAD4	-3.13251	6.0618
IGF2	IGFBP4	-1.74121	4.22583	DDIT3	NRG1	-2.7381	4.80895
JUNB	BATF	-1.26893	5.2613	DR1	NTF5/NTF4	-2.57524	4.82089
LCP2	GRAP2	-2.0216	5.28946	ERBB3	DDIT3	-2.15946	4.02559
LCP2	NCK1	-2.60284	6.69483	ERBB3	PCNA	-3.26495	6.15895
LMNA	LMNB1	-0.825424	4.97682	FEN1	GRAP2	-3.01479	5.73044
LMNA	RB1	-2.53615	5.22059	FGF1	NCK1	-3.15654	7.62035
LSM3	LSM2	0.183815	4.55272	FGF1	RB1	-3.07566	7.06648
MAD2L1	MAD1L1	-1.59679	4.42285	GADD45A	FRS2	-2.08506	4.67042
MAFG	NFE2L1	-1.284	3.96423	GADD45A	PDPK1	-3.15121	6.546
MCM2	MCM3	-2.25259	5.39103	GRAP2	NFE2L1	-2.71162	4.83735
MCM2	MCM5	-2.83042	5.67999	GRB2	PEX3	-3.20257	5.69017
NCBP1	NCBP2	0.0240932	5.02742	GTF2F1	NOD1/CARD4	-3.21305	5.92668
NF2	HGS	-2.59497	5.7041	HBA2	CKS1B	-2.51576	4.7695
NR3C1	HSP90AA1/HSPCA	-2.13651	5.71024	HDAC1	LAT	-2.97847	5.61784
ORC2L	MCM10	-1.95851	4.4741	HDAC1	PPP3R1	-2.81319	5.60471
ORC2L	ORC4/ORC4L	-1.61079	4.24727	HIF1A	ARFIP2	-3.28075	4.80179
PDE4D	RACK1/GNB2L1	-2.1059	5.137	IFIT1	RELA	-2.16123	3.86305
PEX14	PEX19	-1.82399	6.32443	IGF2	ARFIP2	-3.07392	5.28933
PEX19	PEX11B	-2.36558	6.07542	IGF2	HSP90AA1/HSPCA	-3.08994	5.43644
PEX19	PEX16	-1.80356	6.22516	LCP2	CRADD	-2.36195	5.5341
PEX19	PEX3	-1.37659	5.71423	LGALS3	LSM2	-2.61216	5.43001
PPP3CA	PPP3R1	-1.14217	4.90609	LMNA	PEX3	-1.98846	4.32989
PSMD4	RAD23A	-2.39488	6.25164	LSM3	FGFR1	-2.16723	4.31653
RAC1	ARFIP2	-2.51407	5.72115	LSM3	LGALS3BP	-2.11727	3.87884
RCC1/CHC1	RAN	-2.29962	6.38404	MAD2L1	NFE2L1	-2.39054	4.10559
RHOA	ARHGAP1	-2.65537	7.04026	MAD2L1	NTF5/NTF4	-2.3246	4.47927
RIPK2	NOD1/CARD4	-2.1113	4.51565	MAFG	PEX11B	-2.71148	4.47642
SKP1A	BTRC	-1.87823	5.37957	MAFG	TNFRSF10B	-2.00138	4.49759
SKP1A	SKP2	-2.0052	5.15333	MAPK7	PEX16	-3.25153	6.07885
SMAD1	SMAD4	-3.44739	6.80016	NF2	FOS	-2.24581	4.67854
SMAD4	DCP1A	-1.75776	5.47348	NR3C1	RAD23A	-3.04385	5.84066
TP53	UBE2I	-2.80587	6.04511	ORC2L	HBB	-1.96807	3.99432
XIAP/BIRC4	CASP3	-3.01967	5.89173	ORC2L	UBE2I	-3.19009	5.92754
XIAP/BIRC4	CASP7	-3.10669	6.34161	PDE4D	EZR/VIL2	-3.17058	6.44986
XIAP/BIRC4	CASP9	-2.26784	4.26844	PDGFRB	RAN	-2.65834	5.86764
				PEX14	NRG1	-2.56171	5.87228
				PEX19	BATF	-2.85194	6.87472
				PPP3CA	FOS	-2.35865	4.82845
				PRKAR2A	SRC	-2.65613	6.21313
				PSMD4	NOD1/CARD4	-2.90759	5.42574
				PSMD4	TCL1A	-2.8687	5.89129
				RAC1	BTRC	-2.09342	4.79985
				RCC1/CHC1	CASP7	-3.54106	7.11144
				RET	NCBP2	-2.01249	4.15618
				RHOA	ZBTB16	-2.66677	5.28902
				RIPK2	IGFBP4	-2.08185	4.00052
				RIPK2	PDGFRB	-2.34025	4.14315
				RPA2	S100A7	-2.69168	6.28611
				S100A1	CASP3	-2.595	6.86292
				S100A6	RAN	-2.77047	6.82193
				SKP1A	CXCR2/IL8RB	-3.05461	5.42296
				SMAD1	GRB2	-3.26197	6.37775
				SMAD3	CXCR2/IL8RB	-3.01243	5.33565
				SMAD4	LAT	-3.02804	5.2585
				XIAP/BIRC4	ARFIP2	-2.86583	5.37833
