# Supplementary material for: A split intein and split luciferase-coupled system for detecting protein-protein interactions
Source: Mol Syst Biol. 2024 Dec 12;21(2):1. doi: 10.1038/s44320-024-00081-2 (PMC11791039; doi:10.1038/s44320-024-00081-2)
Supplement: Supplementary file 4 — Source data Fig. 2 [file 44320_2024_81_MOESM4_ESM.zip › SourceDataFig2/SourceDataFig2G_H.xlsx]

## Sheet: Source Data Fig.2G_H
Data for Fig. 2G_H
PRS			RRS
Protein B	Protein P	SIMPL2 signal (Transformed)	Protein B	Protein P	SIMPL2 signal (Transformed)
AKT1	PDPK1	0.200934	AKT1	PEX19	0.0309342
ARF1	ARFIP2	0.73862	ARF1	SKP2	0.0931759
ATF3	DDIT3	1.34683	ATF3	LMNB1	0.403393
BAD	BCL2L1	1.19593	B2M	PEX16	-0.436653
BAK1	BCL2L1	1.13663	B2M	RAD23A	-0.00709578
BDNF	NTF5/NTF4	0.721792	B2M	TP53	-0.0857401
CASP2	CRADD	0.334436	BAD	DCP1A	-0.406423
CBLB	GRB2	0.0459154	BAK1	RAP1A	-0.618113
CDK2	CKS1B	1.89109	BDNF	MAD1L1	0.533794
CEBPG	FOS	0.767021	BDNF	MCM5	0.0134587
CGA	CGB5	0.149262	CASP2	VAV1	-0.437144
DDIT3	FOS	1.0431	CBLB	BCL2L1	-0.416006
DR1	DRAP1	2.12772	CD2	GTF2F2	-0.335158
ERBB3	NRG1	0.373084	CD2	HGS	0.22366
FANCA	FANCC	0.442983	CDK2	DDIT3	0.104214
FANCA	FANCG	0.590938	CDKN1A	PEX11B	-0.251284
FEN1	PCNA	0.767046	CDKN1B	DRAP1	-0.121862
GADD45A	PCNA	0.0843933	CEBPG	ARHGAP1	-0.185756
GRB2	LAT	-0.178391	CEBPG	CASP9	-0.163119
GRB2	VAV1	-0.258498	CGA	MCM3	-0.163929
GTF2F1	GTF2F2	2.36839	CGA	NCBP2	-0.0410585
HBA2	HBB	2.43264	CRK	UBE2I	0.393274
HDAC1	ZBTB16	0.219774	CXCL1	MAP2K5	0.278778
HIF1A	TP53	0.291819	CXCL1	ORC4/ORC4L	0.364377
IFIT1	EIF3E/EIF3S6	0.248924	CXCL1	SMAD4	-0.185139
IGF2	IGFBP4	0.609843	DDIT3	NRG1	-0.197651
JUNB	BATF	1.41844	DR1	NTF5/NTF4	-0.0309207
LCP2	GRAP2	0.674917	ERBB3	DDIT3	0.126554
LCP2	NCK1	0.550139	ERBB3	PCNA	-0.286021
LMNA	LMNB1	1.76955	FEN1	GRAP2	-0.175044
LMNA	RB1	0.137993	FGF1	NCK1	0.297049
LSM3	LSM2	2.64104	FGF1	RB1	0.198036
MAD2L1	MAD1L1	0.818253	GADD45A	FRS2	0.410389
MAFG	NFE2L1	0.982086	GADD45A	PDPK1	-0.046571
MCM2	MCM3	0.476918	GRAP2	NFE2L1	-0.161949
MCM2	MCM5	-0.00705626	GRB2	PEX3	-0.3759
NCBP1	NCBP2	2.6355	GTF2F1	NOD1/CARD4	-0.30957
NF2	HGS	0.236219	HBA2	CKS1B	0.0118707
NR3C1	HSP90AA1/HSPCA	0.696671	HDAC1	LAT	-0.175299
ORC2L	MCM10	0.473175	HDAC1	PPP3R1	-0.0142831
ORC2L	ORC4/ORC4L	0.747221	HIF1A	ARFIP2	-0.742626
PDE4D	RACK1/GNB2L1	0.541101	IFIT1	RELA	0.0719894
PEX14	PEX19	1.20868	IGF2	ARFIP2	-0.377447
PEX19	PEX11B	0.586212	IGF2	HSP90AA1/HSPCA	-0.345679
PEX19	PEX16	1.19688	LCP2	CRADD	0.414031
PEX19	PEX3	1.45789	LGALS3	LSM2	0.130004
PPP3CA	PPP3R1	1.42983	LMNA	PEX3	0.396391
PSMD4	RAD23A	0.614153	LSM3	FGFR1	0.213276
RAC1	ARFIP2	0.322662	LSM3	LGALS3BP	0.121076
RCC1/CHC1	RAN	0.752416	MAD2L1	NFE2L1	-0.0785418
RHOA	ARHGAP1	0.609808	MAD2L1	NTF5/NTF4	0.108769
RIPK2	NOD1/CARD4	0.333881	MAFG	PEX11B	-0.279037
SKP1A	BTRC	0.847551	MAFG	TNFRSF10B	0.437935
SKP1A	SKP2	0.647101	MAPK7	PEX16	-0.298623
SMAD1	SMAD4	-0.260198	NF2	FOS	0.252276
SMAD4	DCP1A	0.99853	NR3C1	RAD23A	-0.168306
TP53	UBE2I	0.136079	ORC2L	HBB	0.307783
XIAP/BIRC4	CASP3	-0.127538	ORC2L	UBE2I	-0.286324
XIAP/BIRC4	CASP7	-0.0684297	PDE4D	EZR/VIL2	-0.0971699
XIAP/BIRC4	CASP9	0.0970474	PDGFRB	RAN	0.225974
			PEX14	NRG1	0.324105
			PEX19	BATF	0.359468
			PPP3CA	FOS	0.188125
			PRKAR2A	SRC	0.340393
			PSMD4	NOD1/CARD4	-0.166812
			PSMD4	TCL1A	0.0232918
			RAC1	BTRC	0.444069
			RCC1/CHC1	CASP7	-0.252768
			RET	NCBP2	0.315934
			RHOA	ZBTB16	0.0296061
			RIPK2	IGFBP4	0.196019
			RIPK2	PDGFRB	-0.0160602
			RPA2	S100A7	0.328547
			S100A1	CASP3	0.61258
			S100A6	RAN	0.423794
			SKP1A	CXCR2/IL8RB	-0.314737
			SMAD1	GRB2	-0.211972
			SMAD3	CXCR2/IL8RB	-0.300913
			SMAD4	LAT	-0.341576
			XIAP/BIRC4	ARFIP2	-0.140448
