# Supplementary material for: A split intein and split luciferase-coupled system for detecting protein-protein interactions
Source: Mol Syst Biol. 2024 Dec 12;21(2):1. doi: 10.1038/s44320-024-00081-2 (PMC11791039; doi:10.1038/s44320-024-00081-2)
Supplement: Supplementary file 5 — Source data Fig. 3 [file 44320_2024_81_MOESM5_ESM.zip › SourceDataFig3/SourceDataFig3A.xlsx]

## Sheet: Fig3A
Data for Fig.3A
AMG510 (uM)	EGFR/SHC1			KRAS(WT)/RBD			KRAS(G12C)/RBD			KRAS(G12V)/RBD			KRAS(G12D)/RBD			KRAS(G12R)/RBD			KRAS(N61H)/RBD			HRAS/RBD
	Replicate 1	Replicate 2	Replicate 3	Replicate 1	Replicate 2	Replicate 3	Replicate 1	Replicate 2	Replicate 3	Replicate 1	Replicate 2	Replicate 3	Replicate 1	Replicate 2	Replicate 3	Replicate 1	Replicate 2	Replicate 3	Replicate 1	Replicate 2	Replicate 3	Replicate 1	Replicate 2	Replicate 3
10	53.0256	58.9069	63.3333	134.576	117.174	134.212	27.478	20.4953	22.2171	126.283	117.576	95.151	105.844	100.509	121.047	90.7914	87.855	96.3188	97.2421	125.496	102.824	106.247	100.629	127.854
3.33333	78.7566	76.4592	70.5625	116.393	105.573	98.6276	29.8186	23.2173	21.8601	110.074	105.317	109.246	85.5985	90.8416	95.9703	97.1236	91.3684	92.1622	95.325	106.341	97.9547	91.6238	112.808	96.8766
1.11111	94.2258	88.5129	91.668	98.256	103.359	91.6214	22.5256	24.197	27.6462	104.175	103.43	94.0375	87.0581	85.0948	93.2629	89.4059	96.7965	91.4382	101.693	85.4736	102.643	79.0981	97.1459	96.2801
0.37037	78.0061	80.6558	79.5224	101.608	105.975	109.63	41.9089	29.5905	43.8438	99.014	86.2019	87.5584	92.5302	79.5597	92.204	88.0498	96.9215	88.5276	93.5493	85.4114	89.4097	80.291	76.1158	82.6769
0.123457	83.7343	84.6533	78.435	104.011	96.9822	92.6071	53.0924	62.5709	59.7123	89.3125	92.1436	87.4122	91.0248	93.841	97.4128	85.0142	96.2967	94.9296	88.2899	90.3371	92.8876	86.1017	74.134	106.439
0.041152	78.9251	82.2027	70.7463	86.4199	108.28	109.561	80.9558	72.5859	84.6593	97.2878	83.1214	100.074	89.674	84.4938	96.5828	94.0843	120.677	99.4683	103.683	91.4229	103.259	82.7154	124.68	97.6847
0.013717	102.175	103.017	94.8079	96.1102	97.9679	105.922	103.601	96.57	99.8286	100.087	92.5026	107.411	90.3952	94.3905	115.214	96.0983	91.7249	112.177	99.5495	93.2496	107.201	95.6644	96.1454	108.19
