# Supplementary material for: A split intein and split luciferase-coupled system for detecting protein-protein interactions
Source: Mol Syst Biol. 2024 Dec 12;21(2):1. doi: 10.1038/s44320-024-00081-2 (PMC11791039; doi:10.1038/s44320-024-00081-2)
Supplement: Supplementary file 5 — Source data Fig. 3 [file 44320_2024_81_MOESM5_ESM.zip › SourceDataFig3/SourceDataFig3B.xlsx]

## Sheet: Fig3B
Data for Fig.3B
AG1478 (uM)	WT				L858R				control
	Replicate 1	Replicate 2	Replicate 3	Replicate 4	Replicate 1	Replicate 2	Replicate 3	Replicate 4	Replicate 1	Replicate 2	Replicate 3	Replicate 4
0.5	29.8764	30.6541	19.6549	21.0437	3.50478	4.48163	4.93045	3.98	111.159	102.547	94.4247	100.724
0.1	65.485	59.9854	59.7632	57.8189	16.4414	17.2863	10.8707	9.47148	87.8651	82.8606	100.092	105.918
0.02	70.0958	71.7624	65.6517	61.8742	13.9069	29.2725	26.9756	25.1011	89.9806	77.4062	87.6599	89.9806
0.004	74.54	81.3728	67.2627	74.6511	44.1628	44.3476	45.9581	41.1531	97.0453	91.5435	102.468	100.85
0.0008	88.6501	85.7058	98.1494	104.871	78.2733	74.7356	79.963	75.2372	109.943	94.4089	99.0424	101.553
0.00016	73.3734	100.927	94.8163	93.2609	80.0422	76.3461	104.596	91.474	106.707	91.8672	101.363	100.305
3.2e-05	77.5953	99.0938	89.9278	95.7607	89.0187	76.3196	106.708	96.4903	100.282	100.905	96.8875	97.961
6.4e-06	102.427	84.7059	104.371	106.871	91.6588	97.6255	114.285	112.912	84.6604	78.4402	101.308	94.2905
