# Supplementary material for: A split intein and split luciferase-coupled system for detecting protein-protein interactions
Source: Mol Syst Biol. 2024 Dec 12;21(2):1. doi: 10.1038/s44320-024-00081-2 (PMC11791039; doi:10.1038/s44320-024-00081-2)
Supplement: Supplementary file 5 — Source data Fig. 3 [file 44320_2024_81_MOESM5_ESM.zip › SourceDataFig3/SourceDataFig3C.xlsx]

## Sheet: Fig3C
Data for Fig. 3C
Afatinib (uM)	WT				L858R				control
	Replicate 1	Replicate 2	Replicate 3	Replicate 4	Replicate 1	Replicate 2	Replicate 3	Replicate 4	Replicate 1	Replicate 2	Replicate 3	Replicate 4
0.5	8.76675	4.65593	3.60044	4.82258	1.31347	1.81509	2.47512	2.63353	163.036	172.689	167.835	177.354
0.1	10.4333	10.9333	10.2111	6.9891	3.31997	3.02955	2.92395	4.90405	110.149	113.306	113.235	116.408
0.02	17.9883	19.0994	28.2098	17.2106	2.15831	5.24726	5.06246	6.11851	73.12	79.1901	90.8094	77.8403
0.004	56.7079	57.93	48.9306	58.6522	9.07546	8.70584	11.9532	12.7716	98.0478	106.865	99.2082	99.6897
0.0008	89.9278	83.6504	90.7611	88.2612	28.7708	40.1234	31.807	30.7246	97.4242	101.079	96.0508	100.747
0.00016	109.149	91.8721	94.3719	94.0942	62.0365	66.0495	78.3526	67.8184	96.6586	99.2398	102.437	103.044
3.2e-05	94.7608	101.594	92.0387	103.149	89.2299	92.3453	90.814	94.5102	109.217	96.7612	99.1924	98.3083
6.4e-06	90.5388	110.093	117.537	103.705	105.018	92.5829	110.773	95.4342	104.536	86.4285	116.093	121.784
