# Supplementary material for: A split intein and split luciferase-coupled system for detecting protein-protein interactions
Source: Mol Syst Biol. 2024 Dec 12;21(2):1. doi: 10.1038/s44320-024-00081-2 (PMC11791039; doi:10.1038/s44320-024-00081-2)
Supplement: Supplementary file 5 — Source data Fig. 3 [file 44320_2024_81_MOESM5_ESM.zip › SourceDataFig3/SourceDataFig3D.xlsx]

## Sheet: Fig3D
Data for Fig. 3D
AZD6244 (uM)	WT				L858R				control
	Replicate 1	Replicate 2	Replicate 3	Replicate 4	Replicate 1	Replicate 2	Replicate 3	Replicate 4	Replicate 1	Replicate 2	Replicate 3	Replicate 4
0.5	103.76	101.094	97.3717	91.7054	85.5073	101.612	96.3583	99.632	82.1897	88.0309	89.4044	86.2391
0.1	113.815	112.593	100.427	98.6494	96.4375	99.3416	96.3319	106.18	86.5075	91.3936	85.576	91.141
0.02	79.8174	81.2062	88.8723	103.205	89.8635	58.7628	116.819	92.2661	82.7501	85.4102	95.5614	79.9795
0.004	91.5388	82.4283	71.7068	83.0949	85.9825	79.039	94.0877	83.58	76.309	92.396	92.6013	98.3715
0.0008	91.2055	95.2608	88.9279	100.427	91.1572	94.7742	86.1145	84.24	101.418	100.171	103.684	97.3453
0.00016	96.2607	97.2051	90.2055	118.204	108.688	85.5073	82.6824	92.9525	96.0508	97.4795	101.781	98.0162
3.2e-05	96.8718	91.2055	86.3725	98.1494	88.2795	92.9261	92.1077	96.4375	100.637	98.632	104.891	97.5584
6.4e-06	117.981	128.314	91.3721	97.094	107.975	92.9525	107.024	103.355	82.979	78.9849	109.596	130.088
