# Supplementary material for: A split intein and split luciferase-coupled system for detecting protein-protein interactions
Source: Mol Syst Biol. 2024 Dec 12;21(2):1. doi: 10.1038/s44320-024-00081-2 (PMC11791039; doi:10.1038/s44320-024-00081-2)
Supplement: Supplementary file 6 — Source data Fig. 4 [file 44320_2024_81_MOESM6_ESM.zip]

Archive with 3 entries (2 files):
- SourceDataFig4/
- SourceDataFig4/SourceDataFig4A.xlsx
- SourceDataFig4/SourceDataFig4B.xlsx
