# Supplementary material for: A split intein and split luciferase-coupled system for detecting protein-protein interactions
Source: Mol Syst Biol. 2024 Dec 12;21(2):1. doi: 10.1038/s44320-024-00081-2 (PMC11791039; doi:10.1038/s44320-024-00081-2)
Supplement: Supplementary file 6 — Source data Fig. 4 [file 44320_2024_81_MOESM6_ESM.zip › SourceDataFig4/SourceDataFig4A.xlsx]

## Sheet: Fig4A
Data for Fig. 4A
conc (uM)	KRAS(G12C)/RBD: RO-5963				MDM2/MDM4: RO-5963				MDM2/MDM4: AZD6244
	Replicate 1	Replicate 2	Replicate 3	Replicate 4	Replicate 1	Replicate 2	Replicate 3	Replicate 4	Replicate 1	Replicate 2	Replicate 3	Replicate 4
0.013717	109.968	129.491	103.421	97.4445	98.5373	90.6113	85.0033	102.575	111.623	105.342	94.3499	91.2095
0.041152	115.427	110.7	113.906	96.9775	93.004	86.0501	89.041	96.2193	94.7238	84.4799	83.2835	83.9564
0.123457	107.992	131.584	118.989	110.449	88.2933	93.0788	98.9111	87.0969	74.535	76.0305	93.6022	76.9278
0.37037	127.273	113.795	114.951	104.843	155.514	142.28	150.579	141.083	81.3394	85.1528	73.4882	95.2472
1.11111	136.524	105.719	127.623	137.333	502.238	458.421	548.523	430.606	85.5267	73.7125	92.2563	82.1619
3.33333	110.236	106.312	121.934	130.946	934.354	877.9	842.009	825.259	90.3869	70.0486	88.8915	67.3568
10	136.758	112.554	138.094	146.423	374.451	365.777	368.394	378.937	90.6113	78.4232	90.5365	82.0123
