# Supplementary material for: A split intein and split luciferase-coupled system for detecting protein-protein interactions
Source: Mol Syst Biol. 2024 Dec 12;21(2):1. doi: 10.1038/s44320-024-00081-2 (PMC11791039; doi:10.1038/s44320-024-00081-2)
Supplement: Supplementary file 6 — Source data Fig. 4 [file 44320_2024_81_MOESM6_ESM.zip › SourceDataFig4/SourceDataFig4B.xlsx]

## Sheet: Fig4B
Data for Fig. 4B
ARV-825 (nM)	-MG132			+MG132
	Replicate1	Replicate2	Replicate3	Replicate1	Replicate2	Replicate3
0	3611	3980	4545	17737	17479	14230
1.95313	4995	5237	5634	27719	25844	27068
3.90625	6130	6363	5296	37269	30897	32505
7.8125	8191	7663	6614	42755	46111	42146
15.625	11868	12113	10244	62571	43929	60598
31.25	14149	12354	12499	73050	64279	71120
62.5	16853	13572	14373	70768	77061	69318
125	20699	20100	16422	79640	84798	76100
250	24205	23729	23229	90114	77755	75122
500	24797	24917	27490	82347	74556	68165
1000	24949	24110	24239	65102	71699	64288
