# Supplementary material for: A split intein and split luciferase-coupled system for detecting protein-protein interactions
Source: Mol Syst Biol. 2024 Dec 12;21(2):1. doi: 10.1038/s44320-024-00081-2 (PMC11791039; doi:10.1038/s44320-024-00081-2)
Supplement: Supplementary file 7 — Source data EV Figure [file 44320_2024_81_MOESM7_ESM.zip]

Archive with 6 entries (5 files):
- SourceDataFigEV/
- SourceDataFigEV/SourceDataFigEV1B.xlsx
- SourceDataFigEV/SourceDataFigEV1C.xlsx
- SourceDataFigEV/SourceDataFigEV2G.xlsx
- SourceDataFigEV/SourceDataFigEV3A.xlsx
- SourceDataFigEV/SourceDataFigEV4B.xlsx
