# Supplementary material for: A split intein and split luciferase-coupled system for detecting protein-protein interactions
Source: Mol Syst Biol. 2024 Dec 12;21(2):1. doi: 10.1038/s44320-024-00081-2 (PMC11791039; doi:10.1038/s44320-024-00081-2)
Supplement: Supplementary file 7 — Source data EV Figure [file 44320_2024_81_MOESM7_ESM.zip › SourceDataFigEV/SourceDataFigEV1B.xlsx]

## Sheet: FigEV1B
Fig. EV1B: IN/IC format
Rapa(nM)	ELISA				SIMPL2
	Replicate 1	Replicate 2	Replicate 3	Replicate 4	Replicate 1	Replicate 2	Replicate 3	Replicate 4
0.0169					0.907775	1.63161	0.886486	1.70059
0.0508					1.19135	2.55812	1.03892	2.30946
0.152					2.25837	4.01856	1.90241	3.52806
0.316	14.411	5.16567	5.56601	4.9879
0.457					5.80601	9.20889	5.03108	7.8055
1	5.32252	5.02823	5.96337	6.1023
1.372					16.8705	22.7506	15.2406	19.2387
3.162	8.45657	7.64692	8.05623	8.73592
4.115					40.6804	51.3157	39.8638	45.1426
10	15.9974	15.1146	16.574	16.0467
12.346					70.0255	66.271	72.1366	68.9134
31.623	37.8238	37.9493	40.1437	41.1072
37.037					89.8203	93.2241	91.2356	88.6383
100	80.3098	67.0371	79.2492	77.5358
111.111					100.397	91.658	100.471	94.6121
316.228	106.072	95.5962	92.0797	90.9967
333.333					99.7113	97.9264	105.182	96.7419
1000	102.194	105.027	90.2049	93.6363	92.6509	96.5256	102.635	100.443
