# Supplementary material for: A split intein and split luciferase-coupled system for detecting protein-protein interactions
Source: Mol Syst Biol. 2024 Dec 12;21(2):1. doi: 10.1038/s44320-024-00081-2 (PMC11791039; doi:10.1038/s44320-024-00081-2)
Supplement: Supplementary file 7 — Source data EV Figure [file 44320_2024_81_MOESM7_ESM.zip › SourceDataFigEV/SourceDataFigEV1C.xlsx]

## Sheet: FigEV1C
Data for Fig. EV1C: NIN/IC format
Rapa (nM)	ELISA_CIC				SIMPL2(%)
	Replicate 1	Replicate 2	Replicate 3	Replicate 4	Replicate 1	Replicate 2	Replicate 3
0.00188					0.808625	0.808625	0.838574
0.00565					0.598982	0.688829	0.748727
0.0169					0.389338	1.40761	0.928422
0.0508					0.928422	1.19796	0.718778
0.152					1.10812	1.6472	0.868524
0.3	3.44405	2.88579	2.93562	2.87302
0.457					4.97155	3.53399	2.63552
1	3.09147	2.37225	3.06209	3.03526
1.372					23.3303	15.2441	11.9197
3	3.50153	3.83623	3.66633	4.33316
4.115					44.1749	37.1968	29.3801
10	6.94302	6.07307	6.55851	6.14333
12.346					77.4184	66.9662	64.2707
30	20.4969	16.4946	19.9923	21.7284
37.037					91.9736	88.0503	89.0686
100	72.9918	58.0659	78.6932	64.2948
111.111					100.449	91.6442	102.935
300	124.999	105.102	112.879	88.9461
333.333					113.267	99.5508	95.867
1000	95.1776	93.559	93.0646	80.9326	95.5076	93.0518	96.2564
