# Supplementary material for: A split intein and split luciferase-coupled system for detecting protein-protein interactions
Source: Mol Syst Biol. 2024 Dec 12;21(2):1. doi: 10.1038/s44320-024-00081-2 (PMC11791039; doi:10.1038/s44320-024-00081-2)
Supplement: Supplementary file 7 — Source data EV Figure [file 44320_2024_81_MOESM7_ESM.zip › SourceDataFigEV/SourceDataFigEV2G.xlsx]

## Sheet: FigEV2G
B	P	Reference	SIMPL2 (transformed)	SIMPL-ELISA
AKT1	PDPK1	PRS	0.200934	0.349252
AKT1	PEX19	RRS	0.0309342	0.216967
AKT1	TCL1A	PRS	0.723092	0.307069
ARF1	ARFIP2	PRS	0.73862	0.403723
ARF1	SKP2	RRS	0.0931759	0.190292
ATF3	DDIT3	PRS	1.34683	1.2622
ATF3	LMNB1	RRS	0.403393	0.387848
B2M	HLA-A	PRS	0.774452	0.136578
B2M	HLA-B	PRS	0.510381	0.127894
B2M	HLA-C	PRS	0.54979	0.187463
B2M	PEX16	RRS	-0.436653	0.0629612
B2M	RAD23A	RRS	-0.00709578	0.0389408
B2M	TP53	RRS	-0.0857401	0.0561332
BAD	BCL2L1	PRS	1.19593	1.77714
BAD	DCP1A	RRS	-0.406423	0.479585
BAK1	BCL2L1	PRS	1.13663	2.07385
BAK1	RAP1A	RRS	-0.618113	0.441264
BDNF	MAD1L1	RRS	0.533794	0.302489
BDNF	MCM5	RRS	0.0134587	0.260002
BDNF	NTF5/NTF4	PRS	0.721792	0.370397
CASP2	CRADD	PRS	0.334436	0.934328
CASP2	VAV1	RRS	-0.437144	0.773781
CBLB	BCL2L1	RRS	-0.416006	0.238848
CBLB	GRB2	PRS	0.0459154	1.98927
CCND3	CDK6	PRS	2.76758	2.68864
CD2	CD58	PRS	0.759731	0.703929
CD2	GTF2F2	RRS	-0.335158	0.101502
CD2	HGS	RRS	0.22366	0.239447
CDK2	CKS1B	PRS	1.89109	1.64988
CDK2	DDIT3	RRS	0.104214	0.178577
CDKN1A	CCNA1	PRS	0.95202	0.535552
CDKN1A	PEX11B	RRS	-0.251284	0.163018
CDKN1B	CCNA1	PRS	0.125859	0.365925
CDKN1B	DRAP1	RRS	-0.121862	0.135269
CEBPG	ARHGAP1	RRS	-0.185756	0.0555405
CEBPG	CASP9	RRS	-0.163119	0.416347
CEBPG	FOS	PRS	0.767021	0.764396
CGA	CD58	RRS	-0.0840596	0.210638
CGA	CGB5	PRS	0.149262	0.245771
CGA	MCM3	RRS	-0.163929	0.0811768
CGA	NCBP2	RRS	-0.0410585	0.0702744
CRK	PDGFRB	PRS	-0.13526	0.112532
CRK	UBE2I	RRS	0.393274	0.366509
CXCL1	CXCR2/IL8RB	PRS	0.517678	0.244091
CXCL1	MAP2K5	RRS	0.278778	0.0939429
CXCL1	ORC4/ORC4L	RRS	0.364377	0.0831638
CXCL1	SMAD4	RRS	-0.185139	0.0942698
DDIT3	FOS	PRS	1.0431	0.436121
DDIT3	NRG1	RRS	-0.197651	0.16487
DR1	DRAP1	PRS	2.12772	2.82545
DR1	NTF5/NTF4	RRS	-0.0309207	0.0810137
ERBB3	DDIT3	RRS	0.126554	0.292146
ERBB3	NRG1	PRS	0.373084	1.54341
ERBB3	PCNA	RRS	-0.286021	0.123115
FABP5	PTK2/FAK	RRS	0.37639	0.183704
FABP5	S100A7	PRS	0.696321	0.770341
FEN1	GRAP2	RRS	-0.175044	0.224906
FEN1	PCNA	PRS	0.767046	1.26274
FGF1	FGFR1	PRS	0.105311	0.117357
FGF1	NCK1	RRS	0.297049	0.431366
FGF1	RB1	RRS	0.198036	0.276705
GADD45A	FRS2	RRS	0.410389	0.84771
GADD45A	PCNA	PRS	0.0843933	0.140046
GADD45A	PDPK1	RRS	-0.046571	0.584098
GRAP2	LAT	PRS	0.252729	0.208426
GRAP2	NFE2L1	RRS	-0.161949	0.0807053
GRB2	LAT	PRS	-0.178391	0.158541
GRB2	PEX3	RRS	-0.3759	0.0407639
GRB2	PTK2/FAK	PRS	-0.118581	0.207808
GRB2	VAV1	PRS	-0.258498	0.11885
GTF2F1	GTF2F2	PRS	2.36839	2.1478
GTF2F1	NOD1/CARD4	RRS	-0.30957	0.122183
HBA2	CKS1B	RRS	0.0118707	0.211097
HBA2	HBB	PRS	2.43264	1.89424
HDAC1	LAT	RRS	-0.175299	0.214384
HDAC1	PPP3R1	RRS	-0.0142831	0.242792
HDAC1	RB1	PRS	0.623767	0.595875
HDAC1	ZBTB16	PRS	0.219774	0.682028
HIF1A	ARFIP2	RRS	-0.742626	0.391715
HIF1A	TP53	PRS	0.291819	1.02624
IFIT1	EIF3E/EIF3S6	PRS	0.248924	0.6638
IFIT1	RELA	RRS	0.0719894	0.398441
IGF2	ARFIP2	RRS	-0.377447	0.317956
IGF2	HSP90AA1/HSPCA	RRS	-0.345679	0.360975
IGF2	IGFBP4	PRS	0.609843	0.63845
IGF2	RPA3	RRS	0.165113	0.544257
JUNB	BATF	PRS	1.41844	2.66701
JUNB	PTPN11	RRS	-0.533553	0.296456
LCP2	CRADD	RRS	0.414031	0.122854
LCP2	GRAP2	PRS	0.674917	1.18376
LCP2	NCK1	PRS	0.550139	0.482021
LCP2	VAV1	PRS	-0.248036	0.188087
LGALS3	LGALS3BP	PRS	0.0625566	0.141111
LGALS3	LSM2	RRS	0.130004	0.179361
LMNA	LMNB1	PRS	1.76955	1.11802
LMNA	PEX3	RRS	0.396391	0.148387
LMNA	RB1	PRS	0.137993	0.662337
LSM3	FGFR1	RRS	0.213276	0.174852
LSM3	LGALS3BP	RRS	0.121076	0.187479
LSM3	LSM2	PRS	2.64104	2.58405
MAD2L1	MAD1L1	PRS	0.818253	0.35603
MAD2L1	NFE2L1	RRS	-0.0785418	0.0465242
MAD2L1	NTF5/NTF4	RRS	0.108769	0.16467
MAFG	NFE2L1	PRS	0.982086	0.728003
MAFG	PEX11B	RRS	-0.279037	0.422606
MAFG	TNFRSF10B	RRS	0.437935	0.396389
MAPK7	MAP2K5	PRS	1.17126	0.564163
MAPK7	PEX16	RRS	-0.298623	0.112737
MCM2	MCM3	PRS	0.476918	0.464382
MCM2	MCM5	PRS	-0.00705626	0.202211
MCM2	S100B	RRS	0.222878	0.336028
NCBP1	NCBP2	PRS	2.6355	1.05968
NCBP1	S100B	RRS	0.0185816	0.31748
NF2	FOS	RRS	0.252276	0.474909
NF2	HGS	PRS	0.236219	1.0724
NR3C1	HSP90AA1/HSPCA	PRS	0.696671	0.61465
NR3C1	RAD23A	RRS	-0.168306	0.19579
NR3C1	RELA	PRS	0.488931	0.527998
ORC2L	HBB	RRS	0.307783	0.169544
ORC2L	MCM10	PRS	0.473175	0.39114
ORC2L	ORC4/ORC4L	PRS	0.747221	0.338531
ORC2L	UBE2I	RRS	-0.286324	0.166298
PDE4D	EZR/VIL2	RRS	-0.0971699	0.136672
PDE4D	RACK1/GNB2L1	PRS	0.541101	0.597201
PDGFRB	PTPN11	PRS	0.105014	0.289208
PDGFRB	RAN	RRS	0.225974	0.171101
PEX14	NRG1	RRS	0.324105	0.588793
PEX14	PEX19	PRS	1.20868	2.06686
PEX19	BATF	RRS	0.359468	0.223144
PEX19	PEX11B	PRS	0.586212	0.88601
PEX19	PEX16	PRS	1.19688	1.02919
PEX19	PEX3	PRS	1.45789	1.89367
PPP3CA	FOS	RRS	0.188125	0.137084
PPP3CA	PPP3R1	PRS	1.42983	1.73199
PRKAR2A	EZR/VIL2	PRS	0.592639	0.105411
PRKAR2A	SRC	RRS	0.340393	0.111373
PSMD4	NOD1/CARD4	RRS	-0.166812	0.176236
PSMD4	RAD23A	PRS	0.614153	0.557698
PSMD4	TCL1A	RRS	0.0232918	0.245818
PTK2/FAK	SRC	PRS	0.0998696	0.53186
PTPN11	FRS2	PRS	0.342999	0.405315
RAC1	ARFIP2	PRS	0.322662	0.44524
RAC1	BTRC	RRS	0.444069	0.167852
RAF1	RAP1A	PRS	0.216328	0.530462
RCC1/CHC1	CASP7	RRS	-0.252768	0.153017
RCC1/CHC1	RAN	PRS	0.752416	0.613881
RET	FRS2	PRS	0.666485	0.779573
RET	NCBP2	RRS	0.315934	0.673385
RHOA	ARHGAP1	PRS	0.609808	0.321594
RHOA	CCNA1	RRS	0.229762	0.152781
RHOA	ZBTB16	RRS	0.0296061	0.210821
RIPK2	IGFBP4	RRS	0.196019	0.605912
RIPK2	NOD1/CARD4	PRS	0.333881	1.0134
RIPK2	PDGFRB	RRS	-0.0160602	0.701239
RPA2	RPA3	PRS	1.8896	3.4432
RPA2	S100A7	RRS	0.328547	0.131486
S100A1	CASP3	RRS	0.61258	0.471386
S100A1	S100B	PRS	1.46175	1.14976
S100A6	RAN	RRS	0.423794	0.143525
S100A6	S100B	PRS	0.941443	0.58741
SKP1A	BTRC	PRS	0.847551	1.00328
SKP1A	CXCR2/IL8RB	RRS	-0.314737	0.105885
SKP1A	SKP2	PRS	0.647101	0.125001
SMAD1	GRB2	RRS	-0.211972	0.119408
SMAD1	SMAD4	PRS	-0.260198	0.193674
SMAD3	CXCR2/IL8RB	RRS	-0.300913	0.122624
SMAD3	SMAD4	PRS	0.450894	0.267816
SMAD4	DCP1A	PRS	0.99853	0.473449
SMAD4	LAT	RRS	-0.341576	0.21178
TNFSF10	CDK6	RRS	-0.0841471	0.284665
TNFSF10	TNFRSF10B	PRS	0.766107	0.862223
TP53	UBE2I	PRS	0.136079	0.211741
XIAP/BIRC4	ARFIP2	RRS	-0.140448	0.273047
XIAP/BIRC4	CASP3	PRS	-0.127538	0.244413
XIAP/BIRC4	CASP7	PRS	-0.0684297	0.227378
XIAP/BIRC4	CASP9	PRS	0.0970474	0.838777
