# Supplementary material for: A split intein and split luciferase-coupled system for detecting protein-protein interactions
Source: Mol Syst Biol. 2024 Dec 12;21(2):1. doi: 10.1038/s44320-024-00081-2 (PMC11791039; doi:10.1038/s44320-024-00081-2)
Supplement: Supplementary file 7 — Source data EV Figure [file 44320_2024_81_MOESM7_ESM.zip › SourceDataFigEV/SourceDataFigEV3A.xlsx]

## Sheet: FigEV3A
Data for Fig. EV3A
BI2865 (uM)	NanoBiT				SIMPL2
	Replicate 1	Replicate 2	Replicate 3	Replicate 4	Replicate 1	Replicate 2	Replicate 3	Replicate 4
0.000457	92.42	97.3574	106.746	90.2643	97.5677	92.7031	95.5224	93.5876
0.001372	83.7274	86.6481	92.8373	90.8206	89.6628	78.4964	78.9939	87.9491
0.004115	80.8067	86.509	91.7246	69.3324	69.9834	89.2758	78.9939	85.9591
0.012346	66.2031	69.1933	78.0946	67.3853	69.1542	60.3096	61.0835	70.5915
0.037037	46.1057	50.9736	60.7789	54.1725	51.4649	60.9729	54.45	63.7921
0.111111	32.267	33.032	47.7052	46.5925	38.6954	37.7004	42.2333	36.7606
0.333333	26.7733	24.2698	34.4924	31.7107	29.7955	27.9713	19.2371	28.2477
1	22.6704	25.7997	26.6342	24.6871	23.7148	22.3328	18.2974	22.3881
