# Supplementary material for: A split intein and split luciferase-coupled system for detecting protein-protein interactions
Source: Mol Syst Biol. 2024 Dec 12;21(2):1. doi: 10.1038/s44320-024-00081-2 (PMC11791039; doi:10.1038/s44320-024-00081-2)
Supplement: Supplementary file 7 — Source data EV Figure [file 44320_2024_81_MOESM7_ESM.zip › SourceDataFigEV/SourceDataFigEV4B.xlsx]

## Sheet: FigEV4B
Fig. EV4B
ARV-825 (nM)	SIMPL2				NanoBiT
	Replicate 1	Replicate 2	Replicate 3	Replicate 4	Replicate 1	Replicate 2	Replicate 3	Replicate 4
0	15486	11108	10958	16310	230	145	127	220
0.152416	31716	23370	27488	25783	100	97	203	121
0.457247	41367	43193	43997	42272	291	251	169	41
1.37174	60293	68133	62460	63924	285	264	177	224
4.11523	67942	67228	69265	75219	304	250	190	262
12.3457	74709	72624	69396	72136	546	219	269	209
37.037	75793	87603	78659	85873	610	361	387	278
111.111	94308	94716	90154	96438	649	399	362	444
333.333	102776	94025	113399	109844	571	374	456	455
1000	102800	107435	105678	101176	410	329	530	417
